# Supplementary material for: Luteolin Inhibits Bovine Viral Diarrhea Virus Replication by Disrupting Viral Internalization and Replication and Interfering with the NF-κB/STAT3-NLRP3 Inflammasome Pathway
Source: Vet Sci. 2026 Jan 7;13(1):57. doi: 10.3390/vetsci13010057 (PMC12846434; doi:10.3390/vetsci13010057)
Supplement: Supplementary file 1 [file vetsci-13-00057-s001.zip]

Archive with 1 entries (1 files):
- vetsci-4033785-supplementary.pdf
